# Supplementary material for: Loss of Ezh2 in the medial ganglionic eminence alters interneuron fate, cell morphology and gene expression profiles
Source: Front Cell Neurosci. 2024 Feb 14;18:1334244. doi: 10.3389/fncel.2024.1334244 (PMC10899338; doi:10.3389/fncel.2024.1334244)
Supplement: Supplementary file 7 [file Table_5.xlsx]

## Sheet: Supplementary Table 5_CUTTAG_Se
Sample	Sequenced_read_pairs_CnT
e12_WT_1	12928439
e12_WT_2	47425165
e12_WT_3	34733272
e12_KO_1	28936620
e12_KO_2	27272500
e12_KO_3	13875056
e15_WT_1	34525312
e15_WT_2	32762090
e15_WT_3	39114390
e15_KO_1	48561971
e15_KO_2	82783017
e15_KO_3	169597179
